# Supplementary material for: Magmatic history of the Oldest Toba Tuff inferred from zircon U–Pb geochronology
Source: Sci Rep. 2020 Oct 15;10:17506. doi: 10.1038/s41598-020-74512-z (PMC7566466; doi:10.1038/s41598-020-74512-z)
Supplement: Supplementary file 2 — Supplementary file2 [file 41598_2020_74512_MOESM2_ESM.xlsx]

## Sheet: Table S1
Table S1
LA-ICP-MS operating conditions at the Central Research Institute of Electric Power Industry.
Sample preparation
Sample type/mineral	Zircons
Sample preparation	Conventional separation, 1 cm PFA Teflon mount, unpolished for unknown sample
Laser ablation system
Make, model & type	New Wave Research UP-213
Ablation cell & volume	NWR standard 1-volume cell, volume ~3cm3
Laser wavelength	213 nm
Pulse width	4 ns
Energy density/fluence	~7 J/cm2
Repetition rate	Rim) 5 Hz; interior) 10 Hz
Ablation duration	Rim) 20 s; 10–20 s from the start of ablation were used for signal data Interior) 30 s; 10–20 s (20–30 s) from the start of ablation were used for shallow (deep) signal data
Ablation pit depth	Rim) ~8 μm; interior) ~27 μm, measured using confocal laser microscopy
Spot size	Rim) 40 μm with scan speed 2 μm/s for 20 s; interior) 30 μm
Sampling mode	Single hole drilling, laser beam focused at the surface
Carrier gas and flow	100% He, ~0.5 l/min
ICP-MS instrument
Make, model & type	Thermo Fisher Scientific ELEMENT XR, SF-ICP-MS
Sample introduction	Ablation aerosol only
RF power	1200 W or 1375W
Make-up gas flow	0.8 l/min Ar
Detection system	Single detector triple mode
Analysis mode	TRA (time resolved analysis) mode
ThO+/Th+ (oxide ratio)	<1.5%
Masses measured	202, 204, 206, 207, 208, 230, 232, 238
Integration time per peak	10 ms
Total integration time per reading	~1 s
Detector deadtime	11 ns
Data processing
Gas blank	30 seconds prior to each ablation spot
Calibration strategy	91500 zircon (Wiedenbeck et al., 2004) used as primary reference material, Plešovice (Sláma et al., 2008) & Bishop Tuff (Crowley et al., 2007) zircons used as secondaries for quality control
Reference material information	91500 zircon 206Pb/238U 0.17964 & 207Pb/235U 1.857 (Wiedenbeck et al., 2004)
Data processing package used	In-house spreadsheet data processing
Mass discrimination	Mass bias correction normalized to the primary reference material
Common-Pb correction	modified 207Pb method (Sakata, 2018)
Other information	Drift of Pb/U ratio corrected by NIST SRM 610 glass standard
Crowley, J.L., Schoene, B. & Bowring, S.A. U-Pb dating of zircon in the Bishop Tuff at the millennial scale. Geology 35, 1123–1126 (2007). Sakata, S. A practical method for calculating the U-Pb age of Quaternary zircon: Correction for common Pb and initial disequilibria. Geochem. J. 52, 281–286 (2018). Sláma, J. et al. Plešovice zircon — A new natural reference material for U–Pb and Hf isotopic m…

## Sheet: Table S2
Table S2
Zircon LA-ICP-MS U-Pb analytical results for rim section. Data in italics (>75% common Pb contamination or >70% uncertainty) were excluded for further U-Pb analyses.
Sample name	Th	U	Th/U	fTh/Ua	f206%b	Totalc							Age [Ma]d		MSWDe
	[ppm]	[ppm]				207Pb/206Pb	2s	207Pb/235U	2s	206Pb/238U	2s		206Pb/238U	2s
1809-1: OTT (sampling location coordinates: 2.56528,98.63874); 1809-2: OTT (sampling location coordinates: 2.559609, 98.637097)
1809-1-1L	294.192	280.044	1.14049	0.190082	89.107	0.746392	0.0444236	0.194914	0.0202043	0.00189483	0.000154507		1.48105	0.694976
1809-1-2L	613.133	559.168	1.19042	0.198403	75.3334	0.638145	0.0702902	0.0522176	0.01363	0.000593733	0.000117766		1.05624	0.375852
1809-1-7L(2)	517.013	540.157	1.03913	0.173188	64.9603	0.556623	0.0749369	0.0237909	0.00338794	0.00031013	1.57325e-05		0.808142	0.193056
1809-1-8Lf	681.123	606.92	1.21838	0.203063	68.8143	0.586912	0.0565803	0.0523818	0.00417276	0.000647592	3.84742e-05		1.41336	0.308064
1809-1-9L	732.582	755.155	1.05319	0.175532	83.9261	0.705675	0.0555594	0.124837	0.0143184	0.00128361	0.000113861		1.46377	0.592625
1809-1-10L	886.244	851.46	1.12999	0.188332	61.5678	0.529961	0.156474	0.0284492	0.00877343	0.000389511	7.23029e-05		1.07204	0.520726
1809-1-13L	154.131	279.326	0.599054	0.0998423	35.9373	0.328531	0.0904087	0.0085806	0.00217405	0.000189511	3.50893e-05		0.894681	0.186071
1809-1-24L	398.572	361.205	1.19795	0.199659	85.6163	0.718958	0.0693727	0.108528	0.0310742	0.0010953	0.000265219		1.14239	0.653483
1809-1-26L	323.293	272.392	1.28851	0.214752	85.3668	0.716997	0.0681222	0.163806	0.0242327	0.0016577	0.00018827		1.70307	0.936237
1809-1-27L	549.107	542.502	1.09886	0.183143	76.2609	0.645435	0.0694073	0.0984857	0.015272	0.00110717	0.000181964		1.82001	0.672534
1809-1-2-1L	258.83	213.407	1.31672	0.219453	32.5601	0.30199	0.102234	0.00628008	0.00157713	0.000150892	3.72077e-05		0.753668	0.181363
1809-1-2-2L	320.519	245.935	1.41489	0.235814	65.2749	0.559096	0.0815812	0.0295783	0.00473284	0.000383868	7.18613e-05		0.961202	0.290033
1809-1-2-3L	565.334	491.808	1.24795	0.207991	8.58987	0.113608	0.0378928	0.0021103	0.000610672	0.000134782	1.16221e-05		0.892115	0.0757788
1809-1-2-4L	408.018	312.699	1.41658	0.236096	26.431	0.253821	0.111928	0.00672322	0.00277695	0.000192195	3.38498e-05		1.00733	0.222633
1809-1-2-5L	661.473	686.821	1.04558	0.174263	10.8896	0.131682	0.0484932	0.00260785	0.000805821	0.000143698	1.70466e-05		0.927358	0.10453
1809-1-2-6L	434.62	374.432	1.26015	0.210026	30.0388	0.282175	0.0880359	0.00551363	0.00193699	0.000141779	2.05672e-05		0.737971	0.130547
1809-1-2-7L	638.078	663.442	1.04414	0.174023	4.39498	0.0806402	0.0415118	0.00117708	0.000623746	0.000105913	1.02704e-05		0.754305	0.0681547
1809-1-2-8L	639.683	366.299	1.8959	0.315984	88.3362	0.740334	0.0361769	0.352385	0.0109851	0.0034537	0.000113349		2.77352	1.02329
1809-1-2-9L	847.189	392.334	2.34429	0.390715	45.6745	0.405056	0.0780883	0.0125199	0.00271706	0.000224274	4.07712e-05		0.865023	0.187763
1809-1-2-10L	735.94	404.874	1.97338	0.328896	42.656	0.381333	0.0941011	0.0116468	0.00544401	0.000221613	5.40757e-05		0.905704	0.234667
1809-1-2-11L	2696.49	1190.6	2.45877	0.409796	38.604	0.349489	0.182587	0.0147079	0.00633876	0.00030536	9.32195e-05		1.28637	0.536237
1809-1-2-12L	1441.01	1355.89	1.1538	0.1923	42.9061	0.383299	0.15359	0.00893202	0.00264249	0.000169086	3.62381e-05		0.723799	0.23971
1809-1-2-13Lf	1619.51	1575.81	1.11575	0.185958	25.4403	0.246035	0.0780754	0.00929511	0.00509947	0.000274127	0.000112647		1.41965	0.422131
1809-1-2-14L	2221.4	1631.63	1.47806	0.246343	35.18	0.32258	0.172777	0.0115467	0.00407096	0.000259725	4.96926e-05		1.18112	0.405893
1809-1-2-15L	2017.15	1288.32	1.69981	0.283302	8.9382	0.116345	0.0753616	0.00226176	0.000997031	0.000141056	2.03424e-05		0.917283	0.135939
1809-1-2-16L	729.147	582.874	1.35809	0.226348	37.8782	0.343784	0.164602	0.0122735	0.00534164	0.000259046	8.32191e-05		1.13574	0.430313
1809-1-2-17L	458.38	548.106	0.907922	0.15132	44.5809	0.396461	1.22041	0.00662683	0.00368839	0.000121283	6.50434e-05		0.874063	0.420689
1809-1-2-18L	1082.73	734.247	1.60091	0.266818	63.9488	0.548674	0.180642	0.0262039	0.00642391	0.000346534	5.85408e-05		0.902814	0.526603
1809-1-2-19L	1980.89	774.381	2.7771	0.46285	64.4097	0.552296	0.0834777	0.0360423	0.00931401	0.000473516	6.3055e-05		1.16376	0.347557
1809-1-2-20Lf	1288.1	874.605	1.59891	0.266485	52.9779	0.462454	0.229697	0.00867276	0.00339484	0.000136076	2.57295e-05		0.504743	0.271965
1809-1-2-3IIL	287.576	233.547	1.3368	0.222799	23.0755	0.22745	0.222587	0.00375239	0.00204657	0.000119706	3.05882e-05		0.690186	0.249975
1809-1-2-4IIL	304.417	228.698	1.44509	0.240848	28.0364	0.266438	0.0836096	0.00534136	0.00197446	0.000145462	2.22625e-05		0.769778	0.134072
1809-1-2-7IIL	346.122	310.775	1.20912	0.201521	6.54729	0.0975552	0.117017	0.00153584	0.0020909	0.000114233	1.5382e-05		0.786671	0.136517
1809-1-2-12IIL	371.18	319.3	1.26204	0.21034	20.4034	0.20645	0.0923638	0.0053588	0.00371434	0.000188342	4.29007e-05		1.06482	0.228922
1809-1-2-16IIL	269.009	171.119	1.70669	0.284449	42.6645	0.3814	0.108736	0.0102091	0.0030432	0.000194224	4.51065e-05		0.809104	0.219739
1809-1-2-19IIL	1036.5	305.187	3.68714	0.614523	53.3507	0.465383	0.103672	0.0192699	0.00437016	0.000300444	5.55829e-05		0.959084	0.291507
1809-1-2-21L	493.242	326.104	1.64207	0.273678	36.2516	0.331002	0.107878	0.00758073	0.0023082	0.000166179	3.20469e-05		0.774689	0.183811
1809-1-2-22L(2)	497.854	118.392	4.56528	0.760881	82.1109	0.69141	0.111507	0.0930175	0.0155622	0.000976165	0.000180561		1.18377	0.908425
1809-1-2-23L	272.845	236.159	1.25429	0.209049	24.5623	0.239135	0.0661704	0.0047794	0.00125916	0.000145019	2.55928e-05		0.803712	0.131946
1809-1-2-24L	289.692	134.838	2.33245	0.388742	42.7251	0.381877	0.157613	0.00972959	0.00376471	0.000184869	3.40289e-05		0.761677	0.261248
1809-1-2-25L	1628.95	1242.3	1.42354	0.237257	10.2065	0.126313	0.0412748	0.00226237	0.000714264	0.00012996	6.6518e-06		0.846838	0.0573874
1809-1-2-26L	990.748	313.526	3.43066	0.571776	79.8918	0.673969	0.0830175	0.153521	0.0250277	0.0016528	0.000410583		2.23764	1.20114
1809-1-2-27L	598.762	342.729	1.89666	0.31611	-0.741871	0.0402696	0.0787072	0.000596063	0.00112022	0.000107401	2.86133e-05		0.766628	0.184861
1809-1-2-28L	385.525	329.926	1.2686	0.211433	24.2616	0.236772	0.099878	0.00380805	0.00144368	0.000116699	1.77054e-05		0.667644	0.121688
1809-1-2-29Lf	467.803	347.308	1.4623	0.243716	67.1975	0.574205	0.0821028	0.0507641	0.00890323	0.000641481	6.85197e-05		1.4628	0.449765
1809-1-2-30Lf	290.356	367.816	0.857013	0.142835	5.53165	0.0895732	0.00153407	1.14787	0.127089	0.0929842	0.00996693		573.255	59.0642
1809-1-2-31L(2)	338.374	299.066	1.22834	0.204723	46.1356	0.40868	0.120863	0.0174744	0.00496351	0.000310251	3.29018e-05		1.17949	0.323216
1809-1-2-32L	421.333	288.563	1.58515	0.264192	-29.0567	-0.182257	0.0951965	-0.00323768	0.00156517	0.000128897	2.10246e-05		0.910879	0.135696
1809-1-2-33L	2591.12	515.539	5.45649	0.909414	59.3047	0.512176	0.095946	0.0204789	0.00773577	0.000290123	6.27752e-05		0.783135	0.265835
1809-1-2-34L	511.607	369.246	1.50421	0.250701	31.8016	0.296029	0.0901674	0.00638319	0.00188926	0.000156458	1.33228e-05		0.781956	0.127486
1809-2-3L	699.241	653.725	1.16123	0.193539	70.6572	0.601395	0.0735928	0.0376729	0.0129688	0.000454531	0.000127984		0.968674	0.33339
1809-2-4L	555.981	508.7	1.18655	0.197758	44.5657	0.396342	0.114233	0.0106018	0.00285643	0.000194091	3.18191e-05		0.794905	0.206159
1809-2-9L	533.638	561.332	1.03208	0.172014	58.5964	0.506609	0.104175	0.026069	0.00292733	0.000373375	6.07538e-05		1.10482	0.347214
1809-2-10L	1365.87	1603.61	0.924694	0.154116	33.7943	0.31169	0.0834691	0.0068807	0.00141599	0.000160179	2.29174e-05		0.788982	0.13899
1809-2-11L(2)f	1104.79	1079.55	1.11103	0.185172	59.4014	0.512936	0.338578	0.0127832	0.0103958	0.00018083	2.80718e-05		1.25422	0.180996
1809-2-12L	223.706	158.946	1.52797	0.254662	68.2425	0.582418	0.181272	0.114167	0.0207848	0.00142233	0.000228507		3.03264	2.14327
1809-2-13L	295.806	277.874	1.1557	0.192617	62.8549	0.540077	0.156043	0.0513828	0.01067	0.000690329	0.000160949		1.76522	0.933953
1809-2-18L	436.515	472.747	1.00244	0.167073	60.1849	0.519093	0.247135	0.0224044	0.0071785	0.000313172	6.96461e-05		0.911745	0.656413
1809-2-19L	366.827	729.682	0.545777	0.0909628	62.621	0.538239	0.0950999	0.0303242	0.00484174	0.000408798	4.36452e-05		1.10376	0.331535
1809-2-3-2L	692.058	669.364	1.12245	0.187075	53.6927	0.468071	0.161034	0.0155747	0.00442778	0.000241436	2.87311e-05		0.824581	0.327443
1809-2-4-2L	367.828	332.01	1.20277	0.200461	86.9772	0.729654	0.306513	0.0347443	0.0165998	0.00034551	7.92505e-05		2.31387	0.510762
1809-2-6L	430.629	524.417	0.891485	0.148581	22.5243	0.223119	0.0697595	0.00461467	0.00124306	0.000150072	2.19754e-05		0.854916	0.128529
1809-2-7L	488.342	469.509	1.12919	0.188198	31.7922	0.295955	0.10074	0.0073911	0.00265929	0.000181208	3.14014e-05		0.898324	0.190153
1809-2-9-2L	415.472	508.676	0.886723	0.147787	38.6007	0.349463	0.091532	0.00936285	0.00308195	0.000194402	5.06575e-05		0.87619	0.215884
1809-2-11-2L	823.658	753.434	1.18683	0.197805	39.1897	0.354092	0.102628	0.0133984	0.00333986	0.000274555	8.58668e-05		1.1782	0.34503
1809-2-12-2Lf	155.913	145.445	1.16378	0.193963	51.3317	0.449516	0.0834691	0.0546509	0.019355	0.000882157	0.000194336		2.87986	0.782957
1809-2-13-2L	280.739	254.926	1.19557	0.199262	52.5777	0.459308	0.190563	0.0205142	0.00703766	0.000324074	0.000112189		1.09438	0.565779
1809-2-15L	289.913	264.74	1.18887	0.198146	59.568	0.514245	0.14207	0.0209527	0.00543172	0.00029564	0.000104401		0.874555	0.398845
1809-2-16L	365.241	319.455	1.24125	0.206874	61.938	0.532871	0.199223	0.019018	0.00871692	0.000258963	4.0291e-05		0.737867	0.434946
1809-2-51L	298.913	447.968	0.724412	0.120735	32.8956	0.304626	0.0780586	0.00758934	0.00191581	0.000180772	3.7598e-05		0.891368	0.17751
1809-2-52L	1872.42	1662.4	1.2228	0.203801	13.389	0.151325	0.0357124	0.0027568	0.000592139	0.000132187	1.06486e-05		0.836595	0.067402
1809-2-53L	295.759	248.258	1.29337	0.215561	63.6542	0.546359	0.108141	0.0305897	0.0158696	0.000406248	0.000164226		1.0563	0.452813
1809-2-54L	515.836	529.156	1.05832	0.176386	32.0886	0.298285	0.0704539	0.00624674	0.00101583	0.000151956	1.85982e-05		0.76786	0.113873
1809-2-55L	294.43	271.005	1.17948	0.19658	34.4852	0.317119	0.132405	0.00790002	0.00233744	0.000180759	3.25176e-05		0.864147	0.227762
1809-2-56L	742.14	757.118	1.06417	0.177361	21.5768	0.215672	0.0588278	0.00506051	0.00120137	0.000170253	2.68358e-05		0.962883	0.143087
1809-2-57Lf	358.777	378.827	1.02819	0.171364	27.9758	0.265962	0.0627617	0.00925026	0.00173973	0.000252365	4.0545e-05		1.27555	0.207653
1809-2-58L	299.848	239.622	1.35851	0.226418	58.4579	0.505521	0.162506	0.0120777	0.00304663	0.000173356	3.85227e-05		0.562302	0.249046
1809-2-25L	431.486	345.793	1.35468	0.225781	57.0483	0.494442	0.148702	0.0184394	0.00619698	0.000270598	8.54273e-05		0.8494	0.375695
1809-2-26L	305.845	201.385	1.64877	0.274796	57.8423	0.500682	0.140819	0.0295616	0.00756709	0.00042841	6.51491e-05		1.26155	0.516232
1809-2-20L	605.098	637.779	1.03001	0.171669	14.2115	0.157789	0.0688231	0.00294152	0.00128705	0.000135267	2.06117e-05		0.850362	0.124916
1809-2-23L	335.072	371.005	0.980495	0.163416	37.2198	0.33861	0.126864	0.00960118	0.00344782	0.00020574	2.06895e-05		0.93763	0.226433
1809-2-29L	323.057	357.702	0.980495	0.163416	37.2198	0.33861	0.126864	0.00960118	0.00344782	0.00020574	2.06895e-05		0.93763	0.226433
1809-2-30L	126.008	222.528	0.614753	0.102459	84.3809	0.70925	0.1127	0.59743	0.0820345	0.00611198	0.00145784		6.41666	5.75053
1809-2-31L	476.378	431.027	1.19987	0.199979	65.5391	0.561172	0.175033	0.0314388	0.0276498	0.000406503	0.000140718		1.00955	0.627969
1809-2-34L	288.745	347.815	0.901267	0.150211	37.616	0.341724	0.129417	0.0109247	0.00374277	0.000231968	3.37947e-05		1.03968	0.27246
1809-2-36L	784.156	1311.6	0.649065	0.108178	28.8955	0.27319	0.0526771	0.0062333	0.00115433	0.000165557	1.87781e-05		0.869335	0.105268
1809-2-38L	189.272	433.176	0.474361	0.0790601	39.6748	0.357904	0.143331	0.00799382	0.00324614	0.000162062	2.31888e-05		0.744498	0.206009
1809-2-40L	270.502	309.905	0.947609	0.157935	62.9951	0.541179	0.106993	0.0373594	0.00528074	0.000500902	7.76935e-05		1.30766	0.46641
1809-2-41L	346.368	353.142	1.06482	0.17747	41.7115	0.373911	0.244845	0.00851042	0.00363364	0.000165149	2.97251e-05		0.723624	0.34593
1809-2-43L(2)	563.685	894.431	0.68419	0.114032	98.5427	0.820547	0.681753	0.0264314	0.012444	0.000233728	4.22181e-05		1.60289	0.272126
1809-2-59Lf	559.644	535.435	1.13473	0.189121	19.553	0.199767	0.10038	0.00266438	0.00202409	9.67756e-05	2.12451e-05		0.601868	0.120987
1809-2-60L	343.016	338.253	1.10093	0.183489	23.7838	0.233017	0.157863	0.00469508	0.00227364	0.000146201	2.92462e-05		0.819717	0.2236
1809-2-61L	1312.85	1546.18	0.92181	0.153635	16.0328	0.172102	0.042888	0.00261776	0.000624506	0.000110367	1.70236e-05		0.701643	0.0890003
1809-2-62IIL	394.132	340.858	1.25532	0.209221	39.8484	0.359269	0.0717831	0.0129857	0.00323224	0.000262264	5.59895e-05		1.11749	0.236301
1809-2-63L	475.126	551.675	0.935002	0.155834	62.3546	0.536145	0.316476	0.0122224	0.00510828	0.000165413	3.05263e-05		1.15804	0.196808
1809-2-64L	563.293	800.208	0.764221	0.12737	16.2118	0.173508	0.0773314	0.00382033	0.00175818	0.000159762	1.83649e-05		0.97053	0.134583
1809-2-65L	212.156	228.384	1.0085	0.168084	49.9859	0.438939	0.385723	0.0114674	0.00323185	0.000189563	6.07282e-05		0.716101	0.668117
1809-2-66L	108.739	54.4751	2.16707	0.361178	91.9901	0.76905	0.751452	0.0762868	0.0480863	0.000719762	0.000198046		4.70769	1.27595
1809-2-67Lf	116.799	130.737	0.969898	0.16165	39.274	0.354754	0.147597	0.0177181	0.00374053	0.000362396	7.7076e-05		1.5257	0.502856
												Weighted mean (n=76)	0.844	0.025	1.7
Bishop Tuff (collected from the F8 fall unit at Chalfant Valley pumice quarry (location: 37.45958055, -118.36655); reference age: 0.767±0.001 Ma; Crowley et al., 2007)
BST3-36L	737.799	1485.31	0.539272	0.179757	11.0541	0.132975	0.0453866	0.00194444	0.000658404	0.000106101	8.78571e-06		0.709434	0.0611667
BST3-37L	887.242	1691.05	0.569604	0.189868	11.879	0.139457	0.036245	0.00214271	0.000517504	0.000111485	7.95178e-06		0.733281	0.0538017
BST3-38L	523.389	1043.3	0.544631	0.181544	11.0651	0.133061	0.0797471	0.00196543	0.000837395	0.000107177	1.47184e-05		0.715331	0.102132
BST3-39L	713.226	1438.54	0.538261	0.17942	3.77428	0.0757621	0.0239331	0.00113262	0.000417064	0.000108474	1.47237e-05		0.773801	0.0833578
BST3-40L	672.044	1335.91	0.546144	0.182048	7.48801	0.104948	0.0372922	0.0014195	0.000469069	9.81419e-05	1.28052e-05		0.685933	0.0741615
BST3-53L	733.269	1346.64	0.59115	0.19705	11.4596	0.136161	0.0381092	0.00231315	0.000399912	0.000123267	2.17628e-05		0.802781	0.112559
BST3-54L	789.111	1576.14	0.543539	0.18118	27.7302	0.264032	0.0488102	0.00582601	0.0013486	0.000160106	1.41388e-05		0.84787	0.0881481
BST3-56L	970.97	2011.24	0.524117	0.174706	2.98387	0.0695502	0.0379745	0.000928555	0.000501686	9.68731e-05	1.25976e-05		0.70723	0.0761597
BST3-61L	534.8	1409.91	0.4118	0.137267	4.83178	0.084073	0.0703123	0.0012364	0.000713561	0.000106708	1.87645e-05		0.760447	0.115684
BST3-63L	1032.46	2024.41	0.553684	0.184561	10.5511	0.129021	0.0397509	0.00191895	0.000564562	0.000107919	1.29361e-05		0.722806	0.0755152
												Weighted mean (n=10)	0.736	0.032	1.4
Plešovice (reference age: 337.13±0.37 Ma; Sláma et al., 2008)
P3-1-742L	114.352	905.689	0.0964943		0.298485	0.0484458	0.00145452	0.360387	0.012292	0.0539767	0.00162698		338.999	9.9788
P3-1-743L	103.876	868.781	0.0898862		0.409691	0.0493198	0.00313784	0.36486	0.0254918	0.0536783	0.00113755		337.174	6.99162
P3-1-744L	112.072	815.061	0.104392		0.710862	0.0516867	0.00590036	0.384692	0.0425982	0.0540043	0.000601016		339.168	3.73089
P3-1-747L	88.4496	804.06	0.0973556		0.577643	0.0506397	0.00172964	0.378731	0.0200247	0.0542668	0.00185762		340.773	11.3864
P3-1-748L	97.9111	883.809	0.0951114		0.436985	0.0495343	0.00176501	0.368852	0.0127583	0.0540307	0.00172459		339.33	10.5751
P3-1-752L	69.5943	647.478	0.102809		0.418807	0.0493914	0.00156389	0.363705	0.0116971	0.0534308	0.00203833		335.659	12.5012
P3-1-753L	78.2477	716.24	0.096652		0.203173	0.0476967	0.00117615	0.357627	0.015505	0.0544046	0.00177488		341.616	10.8791
P3-1-754L	100.016	852.234	0.100623		0.206319	0.0477215	0.00102593	0.357114	0.010118	0.0542985	0.00103232		340.967	6.34699
P3-1-765L	149.283	816.542	0.119829		0.386352	0.0491363	0.00174	0.368811	0.0115804	0.0544621	0.000724056		341.967	4.47365
P3-1-766L	93.5201	833.173	0.134535		0.577689	0.0506401	0.00206073	0.374682	0.0156413	0.0536862	0.000772361		337.222	4.76862
P3-1-767L	90.7303	788.382	0.114951		0.506725	0.0500824	0.00314241	0.371055	0.0215773	0.0537586	0.0015774		337.665	9.67752
P3-1-777L	56.9182	522.393	0.132679		1.08073	0.0545934	0.00785467	0.404356	0.0555883	0.0537425	0.000708523		337.566	4.38136
P3-1-778L	62.2373	549.82	0.126493		0.692231	0.0515402	0.00251244	0.386848	0.0176286	0.0544614	0.0010762		341.963	6.61343
P3-1-779L	58.5071	550.883	0.128477		0.660458	0.0512905	0.00203307	0.380423	0.012771	0.0538175	0.00085193		338.025	5.25147
P3-1-780L	61.0917	572.23	0.120838		1.05759	0.0544116	0.00380941	0.402621	0.0278568	0.0536906	0.000792432		337.249	4.89045
P3-1-781L	52.7034	536.065	0.12521		0.693536	0.0515505	0.00229948	0.384988	0.0150421	0.0541887	0.000859502		340.295	5.29616
P3-1-782L	52.9446	542.347	0.144873		0.595108	0.050777	0.00225372	0.378504	0.012038	0.0540876	0.00161374		339.677	9.89686
												Weighted mean (n=16)	339.1	1.5	0.39
a fTh/U = (Th/U)zircon/(Th/U)magma. (Th/U)magma of 6.0 ± 1.2 and 3.0 ± 0.6 were used for OTT Tuff and Bishop Tuff, respectively. b f206% denotes the percentage of 206Pb that is common Pb and is calculated as follows: f206% = 100 × (x－0.0461)/(0.832－0.0461), where x is a measured 207Pb/206Pb ratio (Ito et al., 2017). Data calculated less than 0% were treated as 0%. c Measured isotope ratio, that i…
Ito, H., Spencer, C.J., Danišík, M. & Hoiland, C.W. Magmatic tempo of Earth’s youngest exposed plutons as revealed by detrital zircon U-Pb geochronology. Sci. Rep. 7: 12457 (2017). Ludwig, K.R. User’s Manual for Isoplot 3.75: A geochronological Toolkit for Microsoft Excel. Berkeley Geochronol. Center Spec. Pub. 5, 75p (2012).

## Sheet: Table S3
Table S3
Zircon LA-ICP-MS U-Pb analytical results for shallow section. Data in italics (>75% common Pb contamination or >70% uncertainty) were excluded for further U-Pb analyses.
Sample name	Th	U	Th/U	fTh/Ua	f206%b	Totalc							Age [Ma]d		MSWDe
	[ppm]	[ppm]				207Pb/206Pb	2s	207Pb/235U	2s	206Pb/238U	2s		206Pb/238U	2s
1809-1: OTT (sampling location coordinates: 2.56528,98.63874); 1809-2: OTT (sampling location coordinates: 2.559609, 98.637097)
1809-1-1	471.067	476.058	0.989517	0.164919	70.9331	0.603563	0.12237	0.0376936	0.0140241	0.000453147	8.87565e-05		0.961299	0.474854
1809-1-2	571.685	536.883	1.06482	0.17747	44.4583	0.395498	0.0841343	0.0142585	0.00282513	0.000261592	5.42629e-05		1.04117	0.241623
1809-1-3	680.46	678.471	1.00293	0.167155	59.7445	0.515632	0.0739571	0.0263964	0.0113796	0.000371448	0.000133388		1.07285	0.340702
1809-1-4	408.658	367.777	1.11116	0.185193	73.9341	0.627148	0.115122	0.0651652	0.0157723	0.000753946	0.000158519		1.38378	0.742901
1809-1-5	917.192	1231.34	0.744871	0.124145	51.554	0.451263	0.217615	0.0176153	0.00561274	0.00028324	0.000130123		0.996164	0.576707
1809-1-6	988.257	1976.4	0.50003	0.0833384	51.2158	0.448605	0.081829	0.011006	0.00395364	0.000178016	3.67198e-05		0.674331	0.153484
1809-1-7	352.199	440.879	0.798856	0.133143	20.6004	0.207998	0.111217	0.00448493	0.00252529	0.000156455	2.13756e-05		0.907935	0.171734
1809-1-8	348.813	324.238	1.07579	0.179299	79.2171	0.668668	0.15085	0.0250192	0.00803963	0.000271493	4.75947e-05		0.469911	0.376795
1809-1-9	444.578	416.763	1.06674	0.17779	63.1564	0.542446	0.0515506	0.0321879	0.00911595	0.000430557	0.000145422		1.13181	0.317118
1809-1-10(2)	204.58	212.042	0.96481	0.160802	63.2328	0.543046	0.290395	0.0268197	0.0124706	0.000358354	6.38697e-05		0.959174	0.928294
1809-1-11	222.953	135.025	1.6512	0.275201	95.4814	0.796488	0.177428	0.113542	0.0236118	0.00103436	0.000118885		6.74328	0.76576
1809-1-12(2)f	230.52	280.48	0.821876	0.136979	67.468	0.576331	0.286849	0.0179908	0.0100009	0.000226502	4.42579e-05		1.55382	0.285277
1809-1-13	148.247	249.968	0.593063	0.0988439	44.4007	0.395045	0.183246	0.0114181	0.00379457	0.00020972	2.79473e-05		0.864584	0.326619
1809-1-14f	352.459	428.104	0.823302	0.137217	43.1457	0.385182	0.0467462	0.0208784	0.00402899	0.0003933	0.000132924		1.55214	0.394946
1809-1-15	416.479	353.763	1.17728	0.196214	58.7933	0.508156	0.0661262	0.0236884	0.00667455	0.000338246	7.24939e-05		1.0034	0.242593
1809-1-16	1075.6	1526.79	0.704487	0.117415	24.9631	0.242285	0.108953	0.0058328	0.00512846	0.00017468	3.45733e-05		0.954244	0.209072
1809-1-17f	290.808	215.048	1.35229	0.225382	55.4259	0.481692	0.119073	0.0364681	0.00481933	0.000549336	5.66888e-05		1.68304	0.554168
1809-1-18	326.879	340.846	0.959022	0.159837	91.6872	0.76667	0.060811	0.0693324	0.0125601	0.000656178	0.000102418		0.471717	0.363248
1809-1-19	385.271	377.889	1.01953	0.169922	94.0836	0.785503	0.199822	0.0745027	0.0222246	0.000688206	0.000140114		4.52521	0.90272
1809-1-20	300.758	287.521	1.04604	0.17434	59.3338	0.512405	0.11941	0.0231499	0.00754313	0.000327816	4.6424e-05		0.966659	0.337313
1809-1-21	317.914	369.504	0.860381	0.143397	36.939	0.336403	0.119993	0.0138599	0.00365054	0.000298946	7.11238e-05		1.32351	0.374923
1809-1-22	275.742	335.3	0.822373	0.137062	80.7159	0.680446	0.213566	0.0403163	0.0209075	0.000429913	8.03746e-05		2.86465	0.517962
1809-1-23	197.789	210.432	0.939917	0.156653	90.8441	0.760044	0.280937	0.0396021	0.016511	0.000378071	9.54363e-05		2.52846	0.615046
1809-1-24	801.122	962.217	0.832579	0.138763	39.7395	0.358413	0.109012	0.0149469	0.00685221	0.000302595	9.76954e-05		1.28455	0.394064
1809-1-25	595.117	721.167	0.825214	0.137536	86.9811	0.729684	0.0681715	0.114212	0.0367773	0.00113572	0.000316639		1.08863	0.668764
1809-1-26	539.094	486.694	1.10767	0.184611	65.9589	0.564471	0.0980564	0.0251175	0.00811375	0.00032287	6.33472e-05		0.815171	0.284323
1809-1-27	419.064	479.964	0.873117	0.145519	84.0206	0.706418	0.237763	0.0361923	0.0153542	0.000371748	6.15588e-05		2.48893	0.396738
1809-1-28	635.893	302.573	2.10162	0.35027	50.7261	0.444757	0.124744	0.0198691	0.00598543	0.000324153	6.95549e-05		1.11574	0.377403
1809-1-29	259.3	325.541	0.79652	0.132753	58.3765	0.504881	0.159354	0.0169541	0.00416131	0.000243658	6.58612e-05		0.764249	0.348043
1809-1-30	769.15	848.739	0.906227	0.151038	45.0668	0.40028	0.100814	0.0125403	0.00400313	0.00022732	2.77319e-05		0.912184	0.206797
1809-1-31	217.28	178.003	1.22066	0.203443	67.8159	0.579065	0.186706	0.0636401	0.0186242	0.000797439	0.00029838		1.76866	1.2981
1809-1-32	562.899	555.887	1.01261	0.168769	81.3388	0.685341	0.134253	0.0567603	0.024855	0.000600941	0.000254251		0.839736	0.715596
1809-1-33	586.062	557.158	1.05188	0.175313	45.8681	0.406577	0.202066	0.0107548	0.00546002	0.000191934	2.67834e-05		0.773702	0.328483
1809-1-34	843.446	1400.88	0.602081	0.100347	19.9674	0.203024	0.0454467	0.00522997	0.0015525	0.000186916	2.06561e-05		1.07538	0.118502
1809-1-35	606.909	807.075	0.751987	0.125331	67.5458	0.576942	0.181725	0.024169	0.0311061	0.000303963	0.000224143		0.749141	0.533335
1809-1-36	379.682	458.971	0.827247	0.137874	57.5294	0.498224	0.0916583	0.015935	0.00515661	0.000232072	3.95431e-05		0.744969	0.197468
1809-1-37	187.603	160.082	1.17192	0.19532	62.6977	0.538842	0.159539	0.0201897	0.00772465	0.000271871	4.5433e-05		0.757872	0.368625
1809-1-38	151.915	171.453	0.886043	0.147674	50.6427	0.444101	0.12811	0.0341192	0.00972675	0.000557456	0.000346344		1.88647	0.897741
1809-1-39	597.987	975.084	0.613267	0.102211	29.5719	0.278506	0.0868446	0.00663575	0.00249255	0.000172882	2.66975e-05		0.896159	0.161591
1809-1-40f	413.687	1053.98	0.392498	0.0654164	1.17631	0.0553446	0.0698506	0.0524617	0.00896654	0.00687798	0.00204132		43.826	10.7225
1809-1-41f	257.807	258.673	0.996649	0.166108	35.7612	0.327147	0.1316	0.0530282	0.0233532	0.00117614	0.000261988		4.98382	1.54446
1809-1-42	442.461	321.511	1.37619	0.229366	60.6841	0.523016	0.179806	0.0460774	0.0167258	0.000639244	0.00014895		1.72675	0.987581
1809-1-43f	231.825	235.332	0.985096	0.164183	68.2795	0.582709	0.096919	0.11639	0.0487879	0.0014493	0.000795522		3.09534	1.56159
1809-1-44	241.343	231.118	1.04424	0.17404	79.9442	0.674381	0.0600407	0.0644087	0.0170399	0.000692999	0.000142781		1.01414	0.373896
1809-1-45	627.933	763.53	0.822408	0.137068	80.3053	0.67722	0.269725	0.0246878	0.0127741	0.000264512	7.26087e-05		1.79878	0.467981
1809-1-46	464.016	501.881	0.924554	0.154092	94.137	0.785923	0.14891	0.177196	0.048279	0.00163594	0.000508318		10.6293	3.27237
1809-1-47	484.793	581.647	0.833483	0.138914	76.4745	0.647113	0.146118	0.0281699	0.0100861	0.000315864	5.3015e-05		0.591464	0.398628
1809-1-48	344.896	444.317	0.776238	0.129373	60.132	0.518678	0.365332	0.0132569	0.010723	0.000185455	1.76679e-05		1.2901	0.113936
1809-1-49(2)	675.954	1020.09	0.662642	0.11044	31.8919	0.296738	0.0970048	0.00883847	0.00365499	0.000216121	3.67395e-05		1.05972	0.219967
1809-1-50	337.854	313.659	1.07714	0.179523	84.8033	0.712569	0.0788261	0.134708	0.0605401	0.0013717	0.000443811		1.47962	0.945083
1809-2-1f	697.406	903.736	0.771692	0.128615	9.34929	0.119576	0.0854574	0.0107734	0.00540076	0.000653736	0.00038673		3.92765	1.49136
1809-2-2	120.188	152.876	0.786181	0.13103	56.9685	0.493816	0.142201	0.0354473	0.0130998	0.00052085	0.000210266		1.56005	0.734986
1809-2-3	281.814	281.653	1.00057	0.166762	79.0154	0.667082	0.321334	0.0254898	0.0148198	0.000277256	6.3576e-05		1.87768	0.409768
1809-2-4	264.715	257.678	1.02731	0.171218	70.2539	0.598225	0.132113	0.0240808	0.00443639	0.000292079	6.39888e-05		0.667915	0.334624
1809-2-5	148.853	141.139	1.05466	0.175776	64.5941	0.553745	0.126947	0.0294627	0.00585041	0.000386061	9.40743e-05		0.989926	0.436693
1809-2-6	271.516	259.451	1.0465	0.174417	48.274	0.425485	0.161676	0.0150714	0.00353275	0.000257019	4.1809e-05		0.962173	0.360234
1809-2-7	337.98	373.415	0.905107	0.150851	53.4138	0.465879	0.0918858	0.0141753	0.00289065	0.000220776	3.13944e-05		0.770672	0.185557
1809-2-8	71.3733	64.5951	1.10493	0.184156	100.719	0.837653	0.561797	0.107403	0.0504002	0.000930348	0.000208935		6.08335	1.34583
1809-2-9	458.473	421.172	1.08856	0.181427	31.8336	0.29628	0.0544913	0.0100269	0.0022439	0.000245559	2.7702e-05		1.18198	0.154794
1809-2-10	674.422	1032.93	0.652919	0.10882	21.7418	0.216969	0.0687598	0.00471083	0.00122709	0.000157541	2.21893e-05		0.904761	0.13224
1809-2-11	460.165	442.452	1.04003	0.173339	41.0769	0.368924	0.121463	0.0084061	0.00234299	0.00016533	2.06386e-05		0.731519	0.178666
1809-2-12	328.348	215.963	1.52039	0.253399	82.1681	0.691859	0.127957	0.0539698	0.0119151	0.000566014	0.000106804		0.756977	0.623793
1809-2-13	324.721	299.03	1.08591	0.180986	52.0996	0.455551	0.135532	0.0155215	0.00453682	0.000247224	5.03347e-05		0.867933	0.303123
1809-2-14	769.294	1508.96	0.509817	0.0849696	19.1583	0.196665	0.0535284	0.00489383	0.00147455	0.000180558	1.25725e-05		1.05369	0.0999448
1809-2-15	613.136	392.912	1.56049	0.260082	60.9276	0.52493	0.127223	0.0231084	0.00894776	0.000319421	7.05546e-05		0.901973	0.363129
1809-2-16	331.568	398.729	0.831564	0.138594	53.6345	0.467613	0.080349	0.0135567	0.00304459	0.000210358	3.673e-05		0.737625	0.167281
1809-2-17	237.642	271.636	0.874854	0.145809	82.1909	0.692039	0.139125	0.0330985	0.00558105	0.000347034	3.01852e-05		0.510919	0.454085
1809-2-18	351.173	414.226	0.847782	0.141297	109.264	0.904803	0.454153	0.035705	0.0162214	0.000286332	2.83734e-05		1.93894	0.182918
1809-2-19	243.189	459.635	0.529091	0.0881818	49.9232	0.438447	0.148858	0.00961789	0.00388513	0.000159169	1.43883e-05		0.627301	0.199749
1809-2-20	473.899	457.858	1.03504	0.172506	45.9488	0.407212	0.144638	0.0106352	0.00490925	0.000189504	2.83716e-05		0.764526	0.240423
1809-2-21	250.362	525.471	0.476452	0.0794087	49.6451	0.436261	0.171542	0.00929387	0.00733215	0.000154577	0.000101589		0.616141	0.297745
1809-2-22	749.11	829.909	0.90264	0.15044	23.9497	0.234321	0.0902988	0.00483966	0.00193188	0.000149864	2.16793e-05		0.839956	0.14452
1809-2-23	179.153	370.6	0.483414	0.080569	33.9939	0.313258	0.114219	0.00838779	0.00230829	0.000194285	4.31702e-05		0.940888	0.235687
1809-2-24	133.537	94.7899	1.40876	0.234794	97.0689	0.808965	0.300243	0.10704	0.0477907	0.00096009	0.000361163		6.26939	2.32643
1809-2-25	298.337	240.171	1.24219	0.207031	63.2265	0.542997	0.150309	0.0189903	0.00503917	0.000253763	8.67543e-05		0.703985	0.34995
1809-2-26	857.265	410.86	2.08651	0.347752	56.3136	0.488669	0.137877	0.015502	0.0107225	0.00023018	8.0545e-05		0.733571	0.310343
1809-2-27	1371.08	689.383	1.98886	0.331476	42.5586	0.380568	0.145513	0.0101463	0.00495764	0.00019345	3.7508e-05		0.802138	0.258191
1809-2-28	682.252	517.185	1.31916	0.219861	62.5574	0.537738	0.11749	0.0240644	0.00702809	0.000324712	0.000103905		0.886071	0.366021
1809-2-29	259.934	427.418	0.608149	0.101358	66.3573	0.567602	0.165853	0.0175367	0.00418304	0.000224181	3.66577e-05		0.600165	0.318004
1809-2-30	776.52	1507.57	0.515079	0.0858465	65.0938	0.557672	0.316432	0.0135875	0.00943798	0.000176788	2.63979e-05		1.23897	0.170174
1809-2-31	230.559	249.221	0.925118	0.154186	89.9695	0.75317	0.202293	0.05178	0.00720098	0.000498842	9.23529e-05		3.30693	0.595117
1809-2-32	514.725	400.614	1.28484	0.21414	51.198	0.448465	0.16343	0.0230919	0.00871993	0.000373615	8.38379e-05		1.27793	0.543439
1809-2-33	351.093	337.945	1.03891	0.173151	78.9715	0.666737	0.278957	0.0837573	0.0390429	0.000911512	0.000532064		5.96323	3.42771
1809-2-34f	324.72	493.529	0.657954	0.109659	74.0853	0.628336	0.262416	0.0644916	0.0207333	0.000744741	0.000222003		4.89595	1.43025
1809-2-35	955.68	1757.08	0.543901	0.0906501	25.3208	0.245096	0.0733842	0.00594843	0.00204881	0.0001761	1.86809e-05		0.960163	0.133302
1809-2-36	845.916	1428.26	0.592269	0.0987115	19.4183	0.198709	0.129514	0.00486604	0.00367746	0.000177686	1.85774e-05		1.03416	0.207249
1809-2-37	149.054	124.149	1.20061	0.200101	58.7808	0.508058	0.273388	0.166874	0.0577095	0.00238326	0.00119598		6.47062	5.72689
1809-2-38	157.42	274.209	0.574089	0.0956815	50.8528	0.445752	0.251078	0.0165005	0.00384883	0.000268594	8.1267e-05		0.965561	0.587435
1809-2-39	1070.37	1781.51	0.600822	0.100137	9.91546	0.124026	0.0415087	0.00324075	0.000763765	0.000189596	4.27061e-05		1.2115	0.212436
1809-2-40	628.346	699.715	0.898003	0.149667	42.5366	0.380395	0.266183	0.0114822	0.0125629	0.00021902	5.67051e-05		0.918389	0.506097
1809-2-41	405.976	382.432	1.06156	0.176927	68.4531	0.584073	0.0956555	0.037869	0.00722759	0.000470447	8.52505e-05		1.06755	0.396263
1809-2-42	313.125	243.878	1.28394	0.21399	69.0518	0.588778	0.176121	0.0424578	0.0201106	0.000523239	0.000157661		1.15162	0.793121
1809-2-43	1112.89	1780.63	0.625001	0.104167	30.3148	0.284344	0.0951574	0.00664286	0.00248447	0.000169514	1.34532e-05		0.87253	0.143223
1809-2-44	253.855	524.433	0.484055	0.0806759	65.808	0.563285	0.207509	0.0183618	0.0108	0.000236527	5.40584e-05		0.638016	0.425468
1809-2-45	311.455	359.038	0.86747	0.144578	37.7564	0.342828	0.175136	0.00943291	0.00360108	0.000199647	4.13038e-05		0.908199	0.317198
1809-2-46	579.506	1037.82	0.558386	0.0930644	35.3885	0.324218	0.0642664	0.0105241	0.00159262	0.000235528	3.72288e-05		1.09427	0.18245
1809-2-47	833.327	632.052	1.31845	0.219741	59.1294	0.510798	0.161809	0.0157416	0.00720996	0.000223611	5.18157e-05		0.689236	0.318026
1809-2-48	340.141	350.49	0.970474	0.161746	48.7131	0.428936	0.13771	0.0140351	0.00494686	0.00023742	4.32085e-05		0.891307	0.293487
1809-2-49	368.187	817.911	0.450155	0.0750259	32.9923	0.305386	0.134906	0.00843526	0.0077729	0.000200421	6.01418e-05		0.980576	0.298119
1809-2-50	845.603	1343.45	0.629426	0.104904	19.4342	0.198833	0.0803958	0.00482912	0.00264919	0.000176227	2.982e-05		1.02569	0.175974
												Weighted mean (n=66)	0.955	0.046	2.7
Bishop Tuff (collected from the F8 fall unit at Chalfant Valley pumice quarry (location: 37.45958055, -118.36655); reference age: 0.767±0.001 Ma; Crowley et al., 2007)
BST2-31	1689.92	2990.89	0.565023	0.188341	2.6365	0.0668202	0.0230744	0.000914121	0.000312233	9.92636e-05	6.45733e-06		0.722843	0.0426877
BST2-32	789.754	1821.49	0.433575	0.144525	5.08535	0.0860658	0.0260134	0.00107826	0.000358897	9.09051e-05	5.98413e-06		0.661042	0.0396579
BST2-33	1213.22	2562.1	0.473525	0.157842	4.21454	0.0792221	0.0229685	0.00105471	0.000329491	9.66007e-05	6.08982e-06		0.699828	0.0399882
BST2-34	1138.93	2354.5	0.483723	0.161241	4.58009	0.0820949	0.0290057	0.00118373	0.000414988	0.000104624	7.10584e-06		0.746579	0.0480524
BST2-35	736.013	1789.86	0.411214	0.137071	11.9921	0.140346	0.0750357	0.00222466	0.00110031	0.000115016	1.00539e-05		0.758608	0.0880104
BST-41II	237.417	586.979	0.404472	0.134824	56.3256	0.488763	0.112583	0.0163669	0.00535897	0.000242976	4.96707e-05		0.794158	0.252479
BST-43II	591.019	1214.31	0.486713	0.162238	20.955	0.210786	0.0686688	0.00361617	0.0012014	0.000124481	1.20028e-05		0.737844	0.0895762
BST-45II	751.438	1282.96	0.585708	0.195236	8.99027	0.116754	0.0898945	0.00181526	0.0012962	0.000112813	1.49272e-05		0.76114	0.113528
BST-46II	1717.83	2542.42	0.675668	0.225223	1.14096	0.0550668	0.0168658	0.000834292	0.000242623	0.000109931	9.54058e-06		0.79283	0.0617528
												Weighted mean (n=9)	0.718	0.033	2.3
Plešovice (reference age: 337.13±0.37 Ma; Sláma et al., 2008)
P3-2-588	76.2094	789.781	0.0964943		1.07357	0.0545372	0.00156809	0.404372	0.0192479	0.0538	0.00231418		337.918	14.1861
P3-2-589	70.3468	782.621	0.0898862		1.04597	0.0543203	0.00102482	0.400687	0.0292328	0.0535227	0.00399789		336.222	24.5173
P3-2-590	74.2932	711.676	0.104392		0.938123	0.0534727	0.00167498	0.398101	0.0206726	0.05402	0.00253972		339.264	15.5646
P3-2-591	76.5818	793.322	0.096533		0.94493	0.0535262	0.00208423	0.398258	0.0357174	0.0539874	0.00383525		339.064	23.5085
P3-2-592	86.6385	826.201	0.104864		0.829884	0.0526221	0.00152354	0.387912	0.0144543	0.0534884	0.00284626		336.012	17.4514
P3-2-596	68.8298	712.14	0.096652		0.822821	0.0525665	0.00167522	0.388431	0.0140237	0.0536165	0.0014545		336.796	8.92743
P3-2-653	358.54	2702.3	0.132679		2.65807	0.0669898	0.00557355	0.481873	0.0495298	0.0521937	0.00190652		328.084	11.7071
P3-2-654	248.554	1964.97	0.126493		0.895913	0.053141	0.00167693	0.388314	0.0113282	0.0530209	0.00140485		333.15	8.62838
P3-2-655	211.683	1647.63	0.128477		1.05358	0.0543801	0.00113198	0.404874	0.0113353	0.0540224	0.00143666		339.279	8.81532
P3-2-656	234.306	1939.01	0.120838		1.0443	0.0543072	0.00107977	0.402027	0.0261404	0.0537145	0.00384145		337.395	23.5526
P3-2-657	233.824	1867.45	0.12521		1.21858	0.0556768	0.00105938	0.405357	0.0160189	0.0528271	0.00227116		331.964	13.935
P3-2-658	441.806	3049.6	0.144873		1.00946	0.0540334	0.00134537	0.395156	0.0149818	0.053064	0.00113067		333.414	6.95303
P3-2-659	226.239	1774.27	0.127511		1.09697	0.0547211	0.00120394	0.402385	0.00789089	0.0533557	0.00105032		335.2	6.46133
P3-2-671	84.2275	806.143	0.104482		0.885192	0.0530567	0.00169897	0.376541	0.0144017	0.0514951	0.00126963		323.803	7.81178
												Weighted mean (n=14)	333.6	2.7	0.85
a fTh/U = (Th/U)zircon/(Th/U)magma. (Th/U)magma of 6.0 ± 1.2 and 3.0 ± 0.6 were used for OTT Tuff and Bishop Tuff, respectively. b f206% denotes the percentage of 206Pb that is common Pb and is calculated as follows: f206% = 100 × (x－0.0461)/(0.832－0.0461), where x is a measured 207Pb/206Pb ratio (Ito et al., 2017). Data calculated less than 0% were treated as 0%. c Measured isotope ratio, that i…

## Sheet: Table S4
Table S4
Zircon LA-ICP-MS U-Pb analytical results for deep section. Data in italics (>75% common Pb contamination or >70% uncertainty) were excluded for further U-Pb analyses.
Sample name	Th	U	Th/U	fTh/Ua	f206%b	Totalc							Age [Ma]d		MSWDe
	[ppm]	[ppm]				207Pb/206Pb	2s	207Pb/235U	2s	206Pb/238U	2s		206Pb/238U	2s
1809-1: OTT (sampling location coordinates: 2.56528,98.63874); 1809-2: OTT (sampling location coordinates: 2.559609, 98.637097)
1809-1-1	458.332	421.334	1.08781	0.181302	40.5574	0.36484	0.102732	0.0111221	0.00260546	0.000221197	2.18349e-05		0.952816	0.200702
1809-1-2	280.134	288.787	0.970038	0.161673	29.461	0.277634	0.132912	0.00564071	0.00193867	0.00014742	2.63535e-05		0.77269	0.189944
1809-1-3	414.628	454.762	0.911747	0.151958	49.9556	0.438701	0.133284	0.013045	0.00351711	0.000215759	1.81094e-05		0.801534	0.241395
1809-1-4	313.051	310.685	1.00762	0.167936	61.7172	0.531135	0.0970735	0.0216558	0.00401673	0.000295844	3.58273e-05		0.83578	0.247884
1809-1-5	323.169	318.365	1.01509	0.169182	28.0205	0.266313	0.0957234	0.00872842	0.00306291	0.000237814	4.97995e-05		1.21264	0.266759
1809-1-6	454.083	935.47	0.485406	0.080901	32.7344	0.30336	0.0835099	0.00564471	0.0014634	0.000135014	2.34659e-05		0.698567	0.126889
1809-1-7	551.893	1101.57	0.501008	0.0835013	10.9894	0.132466	0.0545878	0.0021312	0.000643149	0.000116738	8.66396e-06		0.776357	0.0697761
1809-1-8	216.72	296.947	0.729826	0.121638	24.9462	0.242152	0.0767494	0.0054484	0.00124776	0.000163258	2.63482e-05		0.891963	0.150259
1809-1-9	281.675	316.545	0.889841	0.148307	39.3723	0.355527	0.122582	0.0104035	0.00442749	0.000212324	5.46158e-05		0.933373	0.272416
1809-1-10	200.19	254.443	0.786775	0.131129	18.2959	0.189887	0.0651981	0.005121	0.00200044	0.000195683	2.09941e-05		1.13468	0.144393
1809-1-11	355.328	223.432	1.59032	0.265053	45.3157	0.402236	0.208121	0.0138292	0.0141279	0.000249466	7.85656e-05		0.972626	0.47414
1809-1-12	358.837	769.285	0.466455	0.0777425	5.8572	0.0921317	0.0342485	0.00191544	0.00068244	0.000150853	1.20665e-05		1.02147	0.0799319
1809-1-13	122.663	178.923	0.685564	0.114261	17.4504	0.183243	0.0874598	0.00448905	0.00193772	0.000177755	2.18432e-05		1.05695	0.163849
1809-1-14	422.144	344.555	1.22519	0.204198	43.7338	0.389804	0.0789807	0.0136668	0.0038627	0.000254399	4.6103e-05		1.03178	0.217028
1809-1-15	258.966	267.001	0.969908	0.161651	39.4437	0.356088	0.117227	0.0135514	0.00429379	0.000276134	8.61781e-05		1.18009	0.368728
1809-1-16	1677.37	2581.05	0.649879	0.108313	5.42079	0.088702	0.0147219	0.00175782	0.00028377	0.000143792	6.90809e-06		0.984892	0.0438497
1809-1-17	136.858	141.323	0.968406	0.161401	62.1408	0.534464	0.15285	0.018672	0.00669632	0.000253494	5.13051e-05		0.718905	0.335363
1809-1-18	269.409	286.992	0.938734	0.156456	50.6932	0.444498	0.10908	0.0162661	0.00494308	0.000265526	4.92589e-05		0.95113	0.271251
1809-1-19	385.569	317.942	1.2127	0.202117	46.138	0.408698	0.0671503	0.017872	0.00433799	0.000317297	4.00367e-05		1.208	0.213578
1809-1-20	235.38	281.445	0.836324	0.139387	22.9219	0.226243	0.0845952	0.00577552	0.00185092	0.000185229	3.45559e-05		1.02305	0.193327
1809-1-21	488.768	568.622	0.859565	0.143261	11.1815	0.133975	0.187283	0.00366109	0.00447642	0.00019828	2.91728e-05		1.24087	0.336318
1809-1-22	253.29	271.843	0.931753	0.155292	44.9867	0.39965	0.0923881	0.011141	0.00218589	0.000202274	3.19944e-05		0.825785	0.181684
1809-1-23	491.615	316.795	1.55184	0.25864	24.0445	0.235065	0.0780971	0.00489755	0.00176327	0.000151176	3.72081e-05		0.844765	0.175435
1809-1-24	1016.06	1299.1	0.782132	0.130355	6.80918	0.0996134	0.0301902	0.00226952	0.000631041	0.000165314	8.89096e-06		1.09895	0.0651226
1809-1-25	1139.92	1655.46	0.688581	0.114764	89.8955	0.752588	0.0400489	0.138639	0.0202667	0.00133666	0.000136232		1.01262	0.445434
1809-1-26	922.367	565.455	1.63119	0.271866	23.703	0.232382	0.0582936	0.00507257	0.00170325	0.000158387	2.5077e-05		0.88038	0.130691
1809-1-27	293.632	303.315	0.968077	0.161346	48.4079	0.426538	0.124244	0.0119305	0.00322378	0.000202953	3.05618e-05		0.782664	0.224582
1809-1-28	400.13	216.034	1.85217	0.308694	29.3013	0.276379	0.0819922	0.00725156	0.00245984	0.000190379	3.23324e-05		0.950507	0.179541
1809-1-29	176.4	174.576	1.01044	0.168407	35.8081	0.327516	0.108033	0.00916607	0.00298555	0.00020307	4.71026e-05		0.948715	0.239313
1809-1-30	497.534	505.234	0.98476	0.164127	13.159	0.149516	0.0570717	0.00342244	0.00157905	0.000166089	1.91514e-05		1.03454	0.1235
1809-1-31f	300.309	202.347	1.48413	0.247355	68.1209	0.581462	0.67936	0.0182993	0.015173	0.000228353	6.42216e-05		1.55852	0.413954
1809-1-32	459.212	540.706	0.849282	0.141547	82.8457	0.697184	0.0545727	0.0908722	0.0236812	0.000945753	0.000200048		1.17153	0.460897
1809-1-33	327.352	303.911	1.07713	0.179521	-4.7403	0.00884597	0.140084	0.000199891	0.00257445	0.000163961	2.51384e-05		1.14656	0.162095
1809-1-34	1051.11	1608.9	0.653309	0.108885	7.33579	0.103752	0.0354719	0.00222182	0.000731355	0.000155384	1.20346e-05		1.03845	0.0805281
1809-1-35	1566.73	2303	0.680298	0.113383	8.82437	0.115451	0.0305421	0.00255737	0.000666379	0.000160728	1.12436e-05		1.05216	0.0737048
1809-1-36	182.111	238.283	0.764264	0.127377	51.9571	0.454431	0.182919	0.0145493	0.00275455	0.000232311	3.31893e-05		0.828725	0.359596
1809-1-37f	248.954	152.082	1.63698	0.27283	14.7763	0.162227	0.128533	0.0108442	0.0103175	0.000485032	0.000557767		2.7653	1.51401
1809-1-38	182.129	220.67	0.825345	0.137557	73.8672	0.626622	0.150336	0.0385466	0.0171107	0.000446349	0.000116214		0.866373	0.575245
1809-1-39	869.612	1511.89	0.575181	0.0958635	15.6614	0.169183	0.0369075	0.00367277	0.000915421	0.000157519	1.5146e-05		0.96686	0.0889508
1809-1-40f	1090.64	2662.34	0.409654	0.0682756	0.274622	0.0482583	0.00225351	0.0700494	0.00621567	0.0105324	0.000724708		67.5745	4.33289
1809-1-41f	866.651	491.449	1.76346	0.29391	23.3651	0.229727	0.0701471	0.0109877	0.00351992	0.000347048	4.7406e-05		1.81908	0.286437
1809-1-42	670.826	406.697	1.64945	0.274908	25.825	0.249058	0.0506627	0.00603748	0.00138536	0.000175893	1.90408e-05		0.937508	0.109969
1809-1-43	241.489	231.609	1.04266	0.173777	65.8421	0.563553	0.2148	0.0253481	0.00748133	0.000326365	6.03946e-05		0.82771	0.593291
1809-1-44	258.073	221.38	1.16575	0.194292	60.1622	0.518915	0.0942535	0.0285858	0.00681293	0.000399713	8.28492e-05		1.13519	0.355102
1809-1-45	866.93	621.563	1.39476	0.23246	30.7033	0.287397	0.0802886	0.00761394	0.00229853	0.00019223	1.1076e-05		0.966206	0.134487
1809-1-46f	424.923	416.554	1.02009	0.170015	45.5185	0.40383	0.0940343	0.0383794	0.00808155	0.000689595	8.67097e-05		2.53468	0.594797
1809-1-47	398.055	504.401	0.789162	0.131527	46.0143	0.407726	0.12908	0.010636	0.00267654	0.00018928	2.1787e-05		0.76681	0.211274
1809-1-48	449.907	506.49	0.888283	0.148047	11.5124	0.136576	0.0866444	0.00298329	0.00131683	0.000158495	1.99592e-05		1.01123	0.151043
1809-1-49	648.018	1165.84	0.555837	0.0926395	5.80347	0.0917094	0.0298868	0.0019578	0.000579034	0.000154899	1.74965e-05		1.04962	0.102721
1809-1-50	167.213	119.205	1.40273	0.233788	100.984	0.839733	0.07287	0.0940102	0.0372178	0.000812321	0.000291892		5.32367	1.88043
1809-2-1f	457.474	990.481	0.461871	0.0769784	6.86889	0.100083	0.0054246	0.109483	0.0501358	0.00793748	0.00329941		47.6506	13.9396
1809-2-2	187.31	258.859	0.723599	0.1206	26.8421	0.257052	0.0791912	0.00658535	0.00221757	0.000185888	2.11355e-05		0.984561	0.149968
1809-2-3	231.118	247.974	0.932022	0.155337	37.7218	0.342555	0.0942295	0.00708397	0.00171668	0.000150051	2.46213e-05		0.706327	0.143802
1809-2-4	150.348	147.408	1.01994	0.169991	59.2883	0.512047	0.227195	0.0153266	0.00806246	0.000217186	3.39442e-05		0.675531	0.418355
1809-2-5	117.6	124.341	0.945787	0.157631	51.2998	0.449265	0.0569791	0.0183866	0.00227458	0.000296956	5.01109e-05		1.03811	0.193367
1809-2-6(2)	449.293	291.328	1.54223	0.257038	44.4702	0.395591	0.0960584	0.0119865	0.00496828	0.000219858	4.62245e-05		0.89138	0.220486
1809-2-7	221.048	238.313	0.927552	0.154592	18.7376	0.193359	0.0888473	0.00499037	0.00166303	0.000187268	2.04277e-05		1.08616	0.166692
1809-2-8f	48.4976	36.8117	1.31745	0.219575	73.9042	0.626913	0.282172	0.052801	0.011419	0.000611124	0.000173855		4.02709	1.12019
1809-2-9	463.343	394.369	1.1749	0.195816	18.501	0.191499	0.0606131	0.00431324	0.00126746	0.00016343	1.65951e-05		0.960132	0.113299
1809-2-10	263.302	365.436	0.720514	0.120086	21.8115	0.217516	0.0595321	0.0060007	0.00151027	0.000200172	2.49559e-05		1.11919	0.148346
1809-2-11	274.441	264.3	1.03837	0.173062	28.2247	0.267918	0.0950152	0.00555834	0.00182011	0.000150535	1.82387e-05		0.799313	0.139173
1809-2-12	319.482	255.115	1.25231	0.208718	35.1021	0.321967	0.127906	0.0115981	0.0057659	0.000261379	5.30812e-05		1.18854	0.329755
1809-2-13(2)	243.409	245.881	0.989946	0.164991	31.9296	0.297035	0.129308	0.0063566	0.00332982	0.000155279	3.98876e-05		0.783503	0.215603
1809-2-14	1016.65	1905.32	0.533586	0.0889309	7.65334	0.106248	0.0253934	0.00215246	0.000524346	0.000146998	9.31218e-06		0.987122	0.0604415
1809-2-15	405.007	244.096	1.65921	0.276535	89.7346	0.751324	0.0683746	0.157201	0.0166643	0.00151817	0.000122513		1.13732	0.857223
1809-2-16	294.094	351.394	0.836936	0.139489	30.1486	0.283038	0.190776	0.00568935	0.00333123	0.000145852	2.47886e-05		0.76358	0.247077
1809-2-17	98.7674	124.601	0.792669	0.132111	56.9152	0.493396	0.262313	0.0168794	0.0052644	0.00024823	4.53036e-05		0.79839	0.551252
1809-2-18	173.799	232.025	0.749051	0.124842	41.4814	0.372102	0.0982757	0.00904931	0.00176648	0.00017646	3.04693e-05		0.77307	0.172634
1809-2-19	226.02	407.427	0.554748	0.092458	14.4788	0.159889	0.0543751	0.00255451	0.000727913	0.000115927	1.66472e-05		0.750898	0.0955321
1809-2-20	234.627	231.683	1.01271	0.168784	28.6541	0.271292	0.0970312	0.00609303	0.00172113	0.000162963	2.63747e-05		0.852543	0.166278
1809-2-21	219.459	255.176	0.860031	0.143339	58.5381	0.506151	0.193864	0.0120607	0.00519092	0.000172897	4.83528e-05		0.577075	0.298204
1809-2-22	662.019	868.26	0.762467	0.127078	14.4963	0.160026	0.037868	0.00341645	0.00086823	0.00015491	1.85138e-05		0.958691	0.103095
1809-2-23	183.326	342.118	0.535856	0.0893093	22.3264	0.221564	0.0871477	0.00386087	0.00121295	0.000126439	2.77862e-05		0.746106	0.145633
1809-2-24	273.435	137.306	1.99143	0.331905	61.1827	0.526935	0.162493	0.0246521	0.00880214	0.000339461	4.67621e-05		0.95017	0.462914
1809-2-25	381.048	267.526	1.42434	0.23739	33.3682	0.30834	0.221257	0.0104917	0.00442987	0.000246893	3.73061e-05		1.1606	0.467346
1809-2-26	2303.32	868.558	2.65188	0.441981	64.9516	0.556554	0.0911565	0.0280472	0.00820179	0.000365659	6.47856e-05		0.914786	0.299876
1809-2-27	1978.33	967.947	2.04384	0.34064	20.8208	0.20973	0.0361982	0.0044052	0.000844957	0.000152405	1.15317e-05		0.862195	0.0713505
1809-2-28	1040.24	640.796	1.62335	0.270558	28.8103	0.27252	0.0732169	0.00696008	0.0010682	0.000185315	3.34513e-05		0.94823	0.171097
1809-2-29	140.234	189.161	0.741345	0.123557	30.2951	0.284189	0.165283	0.00879113	0.00341076	0.000224456	4.82952e-05		1.12043	0.351779
1809-2-30(2)	787.448	1311.15	0.600577	0.100096	31.3932	0.292819	0.175972	0.00579638	0.00394446	0.000143632	1.55342e-05		0.748148	0.216096
1809-2-31f	165.698	163.551	1.01312	0.168854	65.9617	0.564493	0.376559	0.0288699	0.00779564	0.000371091	0.000124339		2.48376	0.801313
1809-2-32	263.389	205.153	1.28387	0.213978	66.0428	0.56513	0.180335	0.0228581	0.00606803	0.000293485	4.87241e-05		0.745093	0.446992
1809-2-33	1367.53	1493.29	0.915783	0.152631	17.8284	0.186213	0.0561367	0.00479943	0.00224522	0.000187014	1.99985e-05		1.09317	0.128588
1809-2-34	367.97	601.13	0.612131	0.102022	39.2416	0.3545	0.105433	0.0135654	0.00471919	0.000277658	9.18815e-05		1.19962	0.361444
1809-2-35(2)	1036.82	2173.89	0.476944	0.0794906	9.66114	0.122027	0.0156617	0.00223481	0.000317952	0.000132886	1.09116e-05		0.885311	0.0612159
1809-2-36	1313.36	2007.77	0.654138	0.109023	7.66016	0.106301	0.0253041	0.00230781	0.000640706	0.000157527	1.52299e-05		1.04817	0.0888943
1809-2-37	231.334	164.584	1.40557	0.234261	80.8325	0.681363	0.133698	0.0428167	0.0145685	0.000455963	9.35772e-05		0.672856	0.52963
1809-2-38	308.34	278.29	1.10798	0.184663	36.0716	0.329587	0.119014	0.00632805	0.00344911	0.000139314	3.57695e-05		0.685988	0.179906
1809-2-39	1087.94	2020.38	0.538484	0.0897473	4.31725	0.0800292	0.0238289	0.00182274	0.000530532	0.000165261	9.70639e-06		1.12949	0.065097
1809-2-40	2300.04	2801.29	0.821064	0.136844	1.62849	0.0588983	0.0128267	0.00138914	0.000308506	0.000171134	1.82307e-05		1.18953	0.106051
1809-2-41	171.961	187.173	0.918728	0.153121	59.9753	0.517446	0.199534	0.0228377	0.00724661	0.000320244	5.68766e-05		0.933199	0.53863
1809-2-42	229.376	218.306	1.05071	0.175118	33.7298	0.311183	0.134324	0.00994045	0.00389429	0.000231785	5.26671e-05		1.08938	0.313672
1809-2-43	426.544	602.914	0.707471	0.117912	15.8545	0.170701	0.0729606	0.00495528	0.00146123	0.000210633	6.86717e-05		1.253	0.307837
1809-2-44	152.675	283.176	0.539151	0.0898585	41.9433	0.375733	0.10925	0.00977037	0.00272954	0.00018868	4.08672e-05		0.820723	0.21053
1809-2-45	308.662	388.967	0.793545	0.132257	25.4077	0.245779	0.157686	0.00458418	0.00277828	0.000135335	2.25001e-05		0.756603	0.197843
1809-2-46	225.808	383.524	0.588773	0.0981288	34.5456	0.317594	0.165609	0.00857193	0.00282826	0.00019584	4.96244e-05		0.939151	0.31345
1809-2-47	1419.1	723.129	1.96244	0.327073	24.5945	0.239388	0.0924134	0.00553708	0.00182319	0.000167831	2.46662e-05		0.913254	0.164405
1809-2-48	125.627	144.953	0.866678	0.144446	23.4739	0.230581	0.264298	0.0060663	0.0027633	0.000190895	4.22334e-05		1.04592	0.446125
1809-2-49	949.255	1811.1	0.524131	0.0873551	9.04679	0.117199	0.0387962	0.00252416	0.000811856	0.000156275	1.29297e-05		1.02954	0.085787
1809-2-50	913.704	1843.45	0.495649	0.0826081	6.33868	0.0959157	0.0281498	0.00199206	0.000504956	0.000150698	1.7846e-05		1.01957	0.102431
												Weighted mean (n=87)	0.966	0.026	3.6
Bishop Tuff (collected from the F8 fall unit at Chalfant Valley pumice quarry (location: 37.45958055, -118.36655); reference age: 0.767±0.001 Ma; Crowley et al., 2007)
BST2-31	2502.44	3575.94	0.699798	0.233266	3.76104	0.075658	0.018169	0.00103667	0.000249161	9.94213e-05	5.47347e-06		0.716654	0.0357317
BST2-32	880.257	1692.33	0.520144	0.173381	1.34606	0.0566787	0.023871	0.00077899	0.000375105	9.97254e-05	6.20391e-06		0.73577	0.0401841
BST2-33	1274.29	2468.95	0.516127	0.172042	4.30774	0.0799545	0.01938	0.0010842	0.000259071	9.83925e-05	3.97716e-06		0.710318	0.0285499
BST2-34	1416.74	2302.98	0.615176	0.205059	2.9267	0.0691009	0.0234933	0.000945564	0.000290158	9.9289e-05	7.97178e-06		0.724271	0.0501673
BST2-35	659.283	1509.8	0.43667	0.145557	18.6933	0.19301	0.0509471	0.00264098	0.000734784	9.92837e-05	9.52216e-06		0.626411	0.0618136
BST-41II	1852.51	2147.25	0.862737	0.287579	20.8833	0.210222	0.0549756	0.00367785	0.000981536	0.000126943	1.45545e-05		0.754155	0.0878568
BST-43II	940.424	1726.16	0.544807	0.181602	8.0294	0.109203	0.0201414	0.00161431	0.000265388	0.000107262	1.23062e-05		0.738953	0.0680035
BST-45II	908.365	1545.5	0.587746	0.195915	55.0221	0.478519	0.078969	0.0137489	0.0036798	0.000208479	4.27948e-05		0.706875	0.170108
BST-46II	2322.68	3233.64	0.718288	0.239429	2.76335	0.0678172	0.0170097	0.000969054	0.000219529	0.000103682	1.0123e-05		0.745511	0.0598745
												Weighted mean (n=9)	0.717	0.022	1.5
Plešovice (reference age: 337.13±0.37 Ma; Sláma et al., 2008)
P3-2-588	81.8815	765.816	0.106921		1.11031	0.0548259	0.00116875	0.406499	0.00773358	0.0537982	0.000872802		337.907	5.37842
P3-2-589	67.6381	664.558	0.101779		0.959477	0.0536405	0.00120407	0.398572	0.0118644	0.0539148	0.00070568		338.62	4.36373
P3-2-590	74.0328	714.475	0.103618		1.01036	0.0540404	0.0011488	0.401906	0.0105749	0.0539634	0.00126805		338.918	7.7862
P3-2-591	66.8355	660.058	0.101257		0.912376	0.0532704	0.000999755	0.39996	0.0122165	0.0544784	0.0012318		342.067	7.56181
P3-2-592	68.9288	664.912	0.103666		0.893077	0.0531187	0.00154437	0.395648	0.0142015	0.0540451	0.000898666		339.417	5.53476
P3-2-596	57.5841	574.483	0.100236		0.684147	0.0514767	0.0018659	0.383516	0.00711038	0.0540588	0.00195604		339.501	11.9906
P3-2-653	303.842	2260.83	0.134394		1.9554	0.0614675	0.0023041	0.450352	0.0291292	0.0531619	0.00162227		334.014	9.95709
P3-2-654	226.72	1719.86	0.131825		1.11244	0.0548427	0.00148442	0.402377	0.0177697	0.0532363	0.00267083		334.469	16.3797
P3-2-655	160.137	1185.34	0.135097		0.989435	0.053876	0.0013382	0.402375	0.0121901	0.0541913	0.00100679		340.311	6.19206
P3-2-656	181.943	1428.85	0.127335		0.947866	0.0535493	0.000675882	0.401829	0.0198801	0.054448	0.00259529		341.881	15.8987
P3-2-657	174.885	1301.78	0.134343		0.909389	0.0532469	0.00123183	0.399537	0.0107232	0.0544449	0.00132986		341.862	8.16025
P3-2-658	339.92	2222.27	0.152961		0.978097	0.0537869	0.00138459	0.392308	0.0132492	0.0529231	0.0017924		332.552	11.0006
P3-2-659	167.205	1294.4	0.129176		0.836294	0.0526724	0.0020454	0.385528	0.0192791	0.0531089	0.0016911		333.689	10.3788
P3-2-671	113.281	851.737	0.133		1.99408	0.0617714	0.00716962	0.457416	0.0577895	0.0537301	0.000974009		337.491	5.99456
												Weighted mean (n=14)	338.6	1.9	0.42
a fTh/U = (Th/U)zircon/(Th/U)magma. (Th/U)magma of 6.0 ± 1.2 and 3.0 ± 0.6 were used for OTT Tuff and Bishop Tuff, respectively. b f206% denotes the percentage of 206Pb that is common Pb and is calculated as follows: f206% = 100 × (x－0.0461)/(0.832－0.0461), where x is a measured 207Pb/206Pb ratio (Ito et al., 2017). Data calculated less than 0% were treated as 0%. c Measured isotope ratio, that i…

## Sheet: Table S5
Table S5
Th/U ratio in zircon for the Toba tuffs (OTT and YTT) and the Bishop Tuff (BST), Long Valley Caldera, USA.
Reference	Sample name	section	Th/U	Th (ppm)	U (ppm)	U-Pb age (Ma)	2σ (Ma)
		OTT_rim
This study	1809-1-7	rim	0.957153	517.013	540.157	0.808142	0.193056
This study	1809-1-13	rim	0.551796	154.131	279.326	0.894681	0.186071
This study	1809-2-4	rim	1.09294	555.981	508.7	0.794905	0.206159
This study	1809-2-6	rim	0.821158	430.629	524.417	0.854916	0.128529
This study	1809-2-7	rim	1.04011	488.342	469.509	0.898324	0.190153
This study	1809-2-9	rim	0.950663	533.638	561.332	1.10482	0.347214
This study	1809-2-10	rim	0.851747	1365.87	1603.61	0.788982	0.13899
This study	1809-2-11	rim	1.02339	1104.79	1079.55	1.25422	0.180996
This study	1809-2-13	rim	1.06453	295.806	277.874	1.76522	0.933953
This study	1809-2-16	rim	1.14333	365.241	319.455	0.737867	0.434946
This study	1809-2-19	rim	0.502722	366.827	729.682	1.10376	0.331535
This study	1809-2-20	rim	0.948758	605.098	637.779	0.850362	0.124916
This study	1809-2-23	rim	0.903147	335.072	371.005	0.93763	0.226433
This study	1809-2-29	rim	0.903147	323.057	357.702	0.93763	0.226433
This study	1809-2-36	rim	0.597862	784.156	1311.6	0.869335	0.105268
This study	1809-2-38	rim	0.43694	189.272	433.176	0.744498	0.206009
This study	1809-2-40	rim	0.872855	270.502	309.905	1.30766	0.46641
This study	1809-2-41	rim	0.980817	346.368	353.142	0.723624	0.34593
		mean	0.869059
		1 s.d.	0.210037
		OTT_shallow
This study	1809-1-7	rim	0.798856	352.199	440.879	0.907935	0.171734
This study	1809-1-13	rim	0.593063	148.247	249.968	0.864584	0.326619
This study	1809-2-4	rim	1.02731	264.715	257.678	0.667915	0.334624
This study	1809-2-6	rim	1.0465	271.516	259.451	0.962173	0.360234
This study	1809-2-7	rim	0.905107	337.98	373.415	0.770672	0.185557
This study	1809-2-9	rim	1.08856	458.473	421.172	1.18198	0.154794
This study	1809-2-10	rim	0.652919	674.422	1032.93	0.904761	0.13224
This study	1809-2-11	rim	1.04003	460.165	442.452	0.731519	0.178666
This study	1809-2-13	rim	1.08591	324.721	299.03	0.867933	0.303123
This study	1809-2-16	rim	0.831564	331.568	398.729	0.737625	0.167281
This study	1809-2-19	rim	0.529091	243.189	459.635	0.627301	0.199749
This study	1809-2-20	rim	1.03504	473.899	457.858	0.764526	0.240423
This study	1809-2-23	rim	0.483414	179.153	370.6	0.940888	0.235687
This study	1809-2-29	rim	0.608149	259.934	427.418	0.600165	0.318004
This study	1809-2-36	rim	0.592269	845.916	1428.26	1.03416	0.207249
This study	1809-2-38	rim	0.574089	157.42	274.209	0.965561	0.587435
This study	1809-2-40	rim	0.898003	628.346	699.715	0.918389	0.506097
This study	1809-2-41	rim	1.06156	405.976	382.432	1.06755	0.396263
		mean	0.82508
		1 s.d.	0.222038
		OTT_deep
This study	1809-1-7	rim	0.501008	551.893	1101.57	0.776357	0.0697761
This study	1809-1-13	rim	0.685564	122.663	178.923	1.05695	0.163849
This study	1809-2-4	rim	1.01994	150.348	147.408	0.675531	0.418355
This study	1809-2-6	rim	1.54223	449.293	291.328	0.89138	0.220486
This study	1809-2-7	rim	0.927552	221.048	238.313	1.08616	0.166692
This study	1809-2-9	rim	1.1749	463.343	394.369	0.960132	0.113299
This study	1809-2-10	rim	0.720514	263.302	365.436	1.11919	0.148346
This study	1809-2-11	rim	1.03837	274.441	264.3	0.799313	0.139173
This study	1809-2-13	rim	0.989946	243.409	245.881	0.783503	0.215603
This study	1809-2-16	rim	0.836936	294.094	351.394	0.76358	0.247077
This study	1809-2-19	rim	0.554748	226.02	407.427	0.750898	0.0955321
This study	1809-2-20	rim	1.01271	234.627	231.683	0.852543	0.166278
This study	1809-2-23	rim	0.535856	183.326	342.118	0.746106	0.145633
This study	1809-2-29	rim	0.741345	140.234	189.161	1.12043	0.351779
This study	1809-2-36	rim	0.654138	1313.36	2007.77	1.04817	0.0888943
This study	1809-2-38	rim	1.10798	308.34	278.29	0.685988	0.179906
This study	1809-2-40	rim	0.821064	2300.04	2801.29	1.18953	0.106051
This study	1809-2-41	rim	0.918728	171.961	187.173	0.933199	0.53863
		mean	0.876862
		1 s.d.	0.261455
		BST_rim
This study	BST3-36L	rim	0.539272	737.799	1485.31	0.709434	0.0611667
This study	BST3-37L	rim	0.569604	887.242	1691.05	0.733281	0.0538017
This study	BST3-38L	rim	0.544631	523.389	1043.3	0.715331	0.102132
This study	BST3-39L	rim	0.538261	713.226	1438.54	0.773801	0.0833578
This study	BST3-40L	rim	0.546144	672.044	1335.91	0.685933	0.0741615
This study	BST3-53L	rim	0.59115	733.269	1346.64	0.802781	0.112559
This study	BST3-54L	rim	0.543539	789.111	1576.14	0.84787	0.0881481
This study	BST3-56L	rim	0.524117	970.97	2011.24	0.70723	0.0761597
This study	BST3-61L	rim	0.4118	534.8	1409.91	0.760447	0.115684
This study	BST3-63L	rim	0.553684	1032.46	2024.41	0.722806	0.0755152
		mean	0.53622
		1 s.d.	0.0474924
		BST_shallow
This study	BST2-31	shallow	0.565023	1689.92	2990.89	0.722843	0.0426877
This study	BST2-32	shallow	0.433575	789.754	1821.49	0.661042	0.0396579
This study	BST2-33	shallow	0.473525	1213.22	2562.1	0.699828	0.0399882
This study	BST2-34	shallow	0.483723	1138.93	2354.5	0.746579	0.0480524
This study	BST2-35	shallow	0.411214	736.013	1789.86	0.758608	0.0880104
This study	BST-41II	shallow	0.404472	237.417	586.979	0.794158	0.252479
This study	BST-43II	shallow	0.486713	591.019	1214.31	0.737844	0.0895762
This study	BST-45II	shallow	0.585708	751.438	1282.96	0.76114	0.113528
This study	BST-46II	shallow	0.675668	1717.83	2542.42	0.79283	0.0617528
		mean	0.50218
		1 s.d.	0.0901065
		BST_deep
This study	BST2-31	deep	0.699798	2502.44	3575.94	0.716654	0.0357317
This study	BST2-32	deep	0.520144	880.257	1692.33	0.73577	0.0401841
This study	BST2-33	deep	0.516127	1274.29	2468.95	0.710318	0.0285499
This study	BST2-34	deep	0.615176	1416.74	2302.98	0.724271	0.0501673
This study	BST2-35	deep	0.43667	659.283	1509.8	0.626411	0.0618136
This study	BST-41II	deep	0.862737	1852.51	2147.25	0.754155	0.0878568
This study	BST-43II	deep	0.544807	940.424	1726.16	0.738953	0.0680035
This study	BST-45II	deep	0.587746	908.365	1545.5	0.706875	0.170108
This study	BST-46II	deep	0.718288	2322.68	3233.64	0.745511	0.0598745
		mean	0.611277
		1 s.d.	0.130074
YTT		YTT_rim
Reid and Vazquez, 2017	T3_T54_r3g8s3	R	1.0386	*	*	0.202981	0.0686943
Reid and Vazquez, 2017	T3_r8g16s1@1	R	0.842257	*	*	-6.04203	7.06362
		mean	0.940427
		1 s.d.	0.138834
		YTT_interior
Reid and Vazquez, 2017	T3_T54_r3g1s4	ID	1.15712	*	*	0.254343	0.0805897
Reid and Vazquez, 2017	T3_T54_r3g3s5	ID	1.14739	*	*	1.05431	0.106921
Reid and Vazquez, 2017	T3_T54_r3g4s2	ID	0.749101	*	*	0.24483	0.0777606
Reid and Vazquez, 2017	T3_T54_r3g4s4	ID	0.811015	*	*	0.270525	0.041834
Reid and Vazquez, 2017	T3_T54_r3g7s1@1	ID	0.806695	*	*	0.412136	0.0555252
Reid and Vazquez, 2017	T3_T54_r3g7s1@2	ID	0.75162	*	*	0.421012	0.0441344
Reid and Vazquez, 2017	T3_T54_r3g8s1@1	ID	0.79225	*	*	0.317827	0.0416736
Reid and Vazquez, 2017	T3_T54_r3g11s3	ID	1.55508	*	*	1.06386	0.0693266
Reid and Vazquez, 2017	T3_T54_r3g12s4	ID	0.902808	*	*	0.206787	0.033264
Reid and Vazquez, 2017	T3_r7g4s2	ID	0.988193	*	*	-0.00290339	0.19082
Reid and Vazquez, 2017	T3_r8g11s2	ID	0.96109	*	*	0.333124	0.0524701
Reid and Vazquez, 2017	L114A_r3g7s3	ID	0.573319	*	*	0.362773	0.0780853
Reid and Vazquez, 2017	L114A_r4g6s2	ID	0.738991	*	*	0.27751	0.0554568
Reid and Vazquez, 2017	L114A_r5g8s1	ID	0.950666	*	*	0.16582	0.376026
Reid and Vazquez, 2017	L114A_r7g1s2@2	ID	0.864777	*	*	0.322344	0.0608148
Reid and Vazquez, 2017	LV41_r4g1s3@1	ID	1.26688	*	*	0.327249	0.0214543
Reid and Vazquez, 2017	LV41_r4g4s3@1	ID	1.13403	*	*	0.594428	0.0530774
Reid and Vazquez, 2017	LV41_r4g4s4	ID	1.06325	*	*	0.402527	0.0469288
Reid and Vazquez, 2017	LV41_r4g5s2	ID	0.850102	*	*	0.452836	0.171173
Reid and Vazquez, 2017	r3g1s1	ID	0.791662	*	*	0.207478	0.271367
Reid and Vazquez, 2017	r3g6s1	ID	1.2928	*	*	0.542152	0.163019
Reid and Vazquez, 2017	r3g8s1	ID	0.832163	*	*	0.311071	0.0709757
Reid and Vazquez, 2017	r3g8s2	ID	1.34469	*	*	0.157693	0.13732
Reid and Vazquez, 2017	r3g9s1	ID	0.928502	*	*	0.339976	0.034271
Reid and Vazquez, 2017	r3g9s2	ID	0.858624	*	*	0.58603	0.0338981
Reid and Vazquez, 2017	r3g9s3	ID	0.772534	*	*	0.208539	0.101536
		mean	0.957128
		1 s.d.	0.22788
		YTT_core
Reid and Vazquez, 2017	T3_r7g3s2	C	0.699449	*	*	0.221762	0.259806
Reid and Vazquez, 2017	T3_r7g5s3	C	0.864147	*	*	0.313339	0.026562
Reid and Vazquez, 2017	T3_r8g9s1@1	C	1.2613	*	*	0.226976	0.0683648
Reid and Vazquez, 2017	T3_r8g13s1	C	1.90759	*	*	0.283861	0.0396227
Reid and Vazquez, 2017	L114A_r3g3s2	C	0.734529	*	*	0.683454	0.0713523
Reid and Vazquez, 2017	L114A_r3g3s2	C	0.822848	*	*	1.51455	0.424141
Reid and Vazquez, 2017	L114A_r5g6s2	C	0.546063	*	*	0.452725	0.0290302
Reid and Vazquez, 2017	L114A_r5g6s2 dup	C	0.639702	*	*	0.427667	0.0232145
Reid and Vazquez, 2017	L114A_r5g7s1	C	2.43007	*	*	1.47929	0.147613
Reid and Vazquez, 2017	L114A_r5g7s1@2	C	2.02225	*	*	1.11268	0.506329
Reid and Vazquez, 2017	L114A_r6g2s2@1	C	1.303	*	*	-0.684945	1.63802
Reid and Vazquez, 2017	LV41_r4g2s1	C	1.07407	*	*	60.4969	2.56753
Reid and Vazquez, 2017	LV41_r4g10s1	C	0.975551	*	*	0.213561	0.0714921
Reid and Vazquez, 2017	r2g5s1	C	1.08003	*	*	1.65876	0.125985
Reid and Vazquez, 2017	r2g5s1@1	C	1.02051	*	*	0.108069	0.334363
Reid and Vazquez, 2017	r2g7s2.	C	1.71725	*	*	0.827025	0.0593386
Reid and Vazquez, 2017	r2g7s3	C	1.54275	*	*	0.599757	0.205842
Reid and Vazquez, 2017	r3g2s1	C	1.19235	*	*	-1.25467	1.51233
Reid and Vazquez, 2017	r3g3s1	C	0.709904	*	*	0.477947	0.0538395
Reid and Vazquez, 2017	r3g3s2	C	0.852681	*	*	0.273577	0.0923123
		mean	1.1698
		1 s.d.	0.513427
		BST_interior
Crowley et al., 2007	z2	interior	0.52	*	*	0.7668	0.028
Crowley et al., 2007	z3	interior	0.58	*	*	0.7666	0.028
Crowley et al., 2007	z7	interior	0.57	*	*	0.7647	0.028
Crowley et al., 2007	z10	interior	0.6	*	*	0.07652	0.03
Crowley et al., 2007	z11	interior	0.57	*	*	0.7695	0.031
Crowley et al., 2007	z12	interior	0.55	*	*	0.7689	0.031
Crowley et al., 2007	z14	interior	0.56	*	*	0.7647	0.029
Crowley et al., 2007	z15	interior	0.61	*	*	0.7679	0.032
Crowley et al., 2007	z16	interior	0.59	*	*	0.7646	0.03
Crowley et al., 2007	z18	interior	0.58	*	*	0.7663	0.031
Crowley et al., 2007	z19	interior	0.52	*	*	0.7675	0.027
Crowley et al., 2007	z21	interior	0.54	*	*	0.7697	0.028
Crowley et al., 2007	z22	interior	0.51	*	*	0.7685	0.033
Crowley et al., 2007	z23	interior	0.55	*	*	0.7669	0.031
Crowley et al., 2007	z24	interior	0.45	*	*	0.7794	0.035
Crowley et al., 2007	z25	interior	0.47	*	*	0.7667	0.031
Crowley et al., 2007	z26	interior	0.58	*	*	0.7689	0.032
Crowley et al., 2007	z27	interior	0.59	*	*	0.7675	0.031
Crowley et al., 2007	z28	interior	0.57	*	*	0.7727	0.029
		mean	0.553158
		1 s.d.	0.0428243
		BST_rim
Reid et al., 2011	BT4_246_g1s1	rim	0.379337	1001.22	2639.4	*	*
Reid et al., 2011	BT4_246_g2s1	rim	0.411258	1166.47	2836.34	*	*
Reid et al., 2011	BT4_246_g3s1	rim	0.424211	1306.2	3079.13	*	*
Reid et al., 2011	BT4_246_g4s1	rim	0.363892	974.867	2679	*	*
Reid et al., 2011	BT4_LV58_g1s1	rim	0.405259	1069.96	2640.18	*	*
Reid et al., 2011	BT4_LV58_g2s1	rim	0.405631	1132.81	2792.71	*	*
Reid et al., 2011	BT4_LV58_g3s1	rim	0.338341	728.198	2152.26	*	*
Reid et al., 2011	BT4_LV58_g4s1	rim	0.342966	714.16	2082.31	*	*
Reid et al., 2011	BT4_LV58_g5s1	rim	0.286603	488.001	1702.71	*	*
Reid et al., 2011	BT4_LV58_g6s1	rim	0.286026	535.18	1871.09	*	*
Reid et al., 2011	BT4_LV58_g7s1	rim	0.353479	892.022	2523.55	*	*
Reid et al., 2011	BT4_LV58_g8s1	rim	0.33408	752.452	2252.31	*	*
Reid et al., 2011	BT4_LV58_g9s1	rim	0.369112	924.726	2505.27	*	*
Reid et al., 2011	BT4_LV58_g10s1	rim	0.304921	316.987	1039.57	*	*
Reid et al., 2011	BT4_LV57_g1s1	rim	0.403064	1189.49	2951.11	*	*
Reid et al., 2011	BT4_LV57_g2s1	rim	0.311454	679.659	2182.21	*	*
Reid et al., 2011	BT4_LV57_g3s1	rim	0.359001	685.172	1908.55	*	*
Reid et al., 2011	BT4_LV57_g4s1	rim	0.410358	1204.24	2934.6	*	*
Reid et al., 2011	BT4_LV57_g5s1	rim	0.37902	866.256	2285.52	*	*
Reid et al., 2011	BT4_LV57_g6s1	rim	0.368734	876.277	2376.45	*	*
Reid et al., 2011	BT4_LV57_g7s1	rim	0.234662	122.419	521.682	*	*
Reid et al., 2011	BT4_LV57_g8s1	rim	0.392489	595.204	1516.49	*	*
Reid et al., 2011	BT4_LV57_g9s1	rim	0.241223	206.389	855.593	*	*
Reid et al., 2011	BT4_LV57_g10s1	rim	0.329794	488.595	1481.52	*	*
Reid et al., 2011	BT_RPI_rim@1	rim	0.322576	322.841	1000.82	*	*
Reid et al., 2011	BT_RPI_rim@2	rim	0.410502	1205.4	2936.42	*	*
Reid et al., 2011	BT_RPI_rim@3	rim	0.336485	624.776	1856.77	*	*
Reid et al., 2011	BT_RPI_rim@4	rim	0.352285	875.581	2485.44	*	*
Reid et al., 2011	BT_RPI_rim@5	rim	0.287097	422.579	1471.9	*	*
Reid et al., 2011	BT_RPI_rim@6	rim	0.344765	624.771	1812.16	*	*
Reid et al., 2011	BT4_LV70_g1s1	rim	0.288957	100.003	346.083	*	*
Reid et al., 2011	LV51_rim@1	rim	0.795879	399.098	501.456	*	*
Reid et al., 2011	LV51_rim@2	rim	0.286644	279.112	973.723	*	*
Reid et al., 2011	LV51_rim@3	rim	0.326683	84.3139	258.091	*	*
Reid et al., 2011	LV51_rim@4	rim	0.301522	86.2596	286.08	*	*
Reid et al., 2011	LV51_rim@5	rim	0.3313	73.469	221.76	*	*
		mean	0.3561
		1 s.d.	0.0896065
		BST_interior
Reid et al., 2011	BT4_246_g1s2	interior	0.471757	1459.25	3093.23	*	*
Reid et al., 2011	BT4_246_g2s2	interior	0.417673	971.047	2324.9	*	*
Reid et al., 2011	BT4_246_g3s2	interior	0.44406	1278.09	2878.19	*	*
Reid et al., 2011	BT4_246_g4s2	interior	0.441563	1323.41	2997.11	*	*
Reid et al., 2011	BT4_246_g5s2	interior	0.432499	1260.88	2915.34	*	*
Reid et al., 2011	BT4_246_g6s2	interior	0.482343	1128.46	2339.53	*	*
Reid et al., 2011	BT4_246_g7s2	interior	0.387424	775.168	2000.83	*	*
Reid et al., 2011	BT4_246_g8s2	interior	0.678844	3046.85	4488.3	*	*
Reid et al., 2011	BT4_246_g9s2	interior	0.526906	1399.45	2655.97	*	*
Reid et al., 2011	BT4_246_g10s2	interior	0.487531	1557.84	3195.36	*	*
Reid et al., 2011	BT4_LV58_g1s2	interior	0.791565	4406.81	5567.22	*	*
Reid et al., 2011	BT4_LV58_g2s2	interior	0.444295	1391.84	3132.69	*	*
Reid et al., 2011	BT4_LV58_g3s2	interior	0.591159	2147.47	3632.65	*	*
Reid et al., 2011	BT4_LV58_g4s2	interior	0.501235	2050.24	4090.37	*	*
Reid et al., 2011	BT4_LV58_g5s2	interior	0.403152	858.331	2129.05	*	*
Reid et al., 2011	BT4_LV58_g6s2	interior	0.452286	1169.73	2586.26	*	*
Reid et al., 2011	BT4_LV58_g7s2	interior	0.475063	1334.18	2808.42	*	*
Reid et al., 2011	BT4_LV58_g8s2	interior	0.414225	1193.95	2882.36	*	*
Reid et al., 2011	BT4_LV58_g9s2	interior	0.475521	1199.02	2521.49	*	*
Reid et al., 2011	BT4_LV58_g10s2	interior	0.436074	979.064	2245.18	*	*
Reid et al., 2011	BT4_LV58_g11s1	interior	0.449121	1042.66	2321.55	*	*
Reid et al., 2011	BT4_LV57_g1s2	interior	0.44583	1199.66	2690.85	*	*
Reid et al., 2011	BT4_LV57_g2s2	interior	0.536379	2296.37	4281.24	*	*
Reid et al., 2011	BT4_LV57_g3s2	interior	0.484702	1607.67	3316.83	*	*
Reid et al., 2011	BT4_LV57_g4s2	interior	0.479506	1365.55	2847.84	*	*
Reid et al., 2011	BT4_LV57_g5s2	interior	0.459876	1019.5	2216.9	*	*
Reid et al., 2011	BT_RPI_c@1	interior	0.433783	901.839	2079.01	*	*
Reid et al., 2011	BT_RPI_c@2	interior	0.431886	1271.72	2944.58	*	*
Reid et al., 2011	BT_RPI_c@3	interior	0.405948	766.359	1887.83	*	*
Reid et al., 2011	BT_RPI_c@4	interior	0.370443	924.16	2494.74	*	*
Reid et al., 2011	BT_RPI_c@5	interior	0.352221	655.382	1860.71	*	*
Reid et al., 2011	BT_RPI_c@6	interior	0.591626	84.9829	143.643	*	*
Reid et al., 2011	BT_RPI_c@7	interior	0.319592	343.179	1073.8	*	*
Reid et al., 2011	BT_RPI_c@8	interior	0.48045	652.465	1358.03	*	*
Reid et al., 2011	BT4_LV70_g1s2	interior	0.357387	684.828	1916.21	*	*
Reid et al., 2011	BT4_LV70_g2s2	interior	0.429205	571.207	1330.85	*	*
Reid et al., 2011	BT4_LV70_g3s2	interior	0.444404	1160.63	2611.66	*	*
Reid et al., 2011	BT4_LV70_g4s2	interior	0.46993	1339.94	2851.37	*	*
Reid et al., 2011	BT4_LV70_g5s2	interior	0.395191	589.171	1490.85	*	*
Reid et al., 2011	BT4_LV70_g6s2	interior	0.418083	432.627	1034.79	*	*
Reid et al., 2011	BT4_LV70_g7s2	interior	0.464704	1515.13	3260.43	*	*
Reid et al., 2011	BT4_LV70_g8s2	interior	0.639769	1972.68	3083.42	*	*
Reid et al., 2011	BT4_LV70_g9s2	interior	0.358833	613.835	1710.64	*	*
Reid et al., 2011	BT4_LV70_g10s2	interior	0.506601	1225.36	2418.79	*	*
Reid et al., 2011	LV51_c@1	interior	0.640465	179.572	280.377	*	*
		mean	0.469358
		1 s.d.	0.0901353
*: not reported.
Crowley, J.L., Schoene, B. & Bowring, S.A. U-Pb dating of zircon in the Bishop Tuff at the millennial scale. Geology 35, 1123–1126 (2007). Reid, M.R. & Vazquez, J.A. Fitful and protracted magma assembly leading to a giant eruption, Youngest Toba Tuff, Indonesia. Geochem. Geophys. Geosyst. 18, 156–177 (2017). Reid, M.R., Vazquez, J.A. & Schmitt, A.K. Zircon-scale insights into the history of a Sup…
